# Supplementary material for: Analysis of Avian Influenza (H5N5) Viruses Isolated in the Southwestern European Part of the Russian Federation in 2020–2021
Source: Viruses. 2022 Dec 6;14(12):2725. doi: 10.3390/v14122725 (PMC9783257; doi:10.3390/v14122725)
Supplement: Supplementary file 1 [file viruses-14-02725-s001.zip]

Archive with 10 entries (10 files):
- HA source 2015.mtsx
- HA source 2021.mtsx
- MP source.mtsx
- NA source.mtsx
- NP source.mtsx
- NS source.mtsx
- PA source.mtsx
- PB1 source.mtsx
- PB2 source.mtsx
- Short instruction.pdf
